# Supplementary material for: First records of non-native species Callitrichedeflexa (Plantaginaceae), which was previously misidentified as C.terrestris in Japan
Source: Biodivers Data J. 2024 Jan 15;12:e115142. doi: 10.3897/BDJ.12.e115142 (PMC10837795; doi:10.3897/BDJ.12.e115142)
Supplement: Supplementary material 1 — Species occurrences [file bdj-12-e115142-s001.xlsx]

## Sheet: STable1
Supplementary Table 1. Herbarium specimens examined.
Specimen_ID	Date collected	Location	Index herbariorum code	Voucher	PCR amplification	Genetic identifcation	Morphologiical identification	Notes
NA1004375	1985-05-05	Motokubocho, Nishi-ku, Yokohama, Kanagawa, Japan	KPM	Katsuyama et Kawasumi 1999	NA	NA	C. terrestris
NA1004372	1985-07-04	Mitsuzawa Park, Kanagawa-ku, Yokohama, Kanagawa, Japan	KPM	Katsuyama et Kawasumi 1999	matK short	C. terrestris	C. terrestris
NA1104918	1992-06-27	Sakuragaoka , Hodogaya-ku, Yokohama, Kanagawa, Japan	KPM	Katsuyama et Kawasumi 1999	matK short	C. terrestris	C. terrestris
NA0112761	1997-06-13	Nakamuracho, Minami-ku, Yokohama, Kanagawa, Japan	KPM	Katsuyama et Kawasumi 1999	Failed	NA	C. terrestris
NA0112762	1998-06-01	Kamimizo, Sagamihara, Kanagawa, Japan	KPM	Katsuyama et Kawasumi 1999	matK short	C. terrestris	C. terrestris
NA0112764	1998-06-18	Hashimoto, Sagamihara, Kanagawa, Japan	KPM	Katsuyama et Kawasumi 1999	NA	NA	C. terrestris
NA0216556	2015-06-02	Hoshikawa, Hodogaya-ku, Yokohama, Kanagawa, Japan	KPM		matK short	C. terrestris	C. terrestris
NA0202813	2013-04-09	Yamanakadani, Hannan, Osaka, Japan	KPM		matK long/rbcL long	C. deflexa	C. deflexa
NA0176499	2014-06-08	Minamiyana, Hadano, Kanagawa, Japan	KPM		NA	NA	C. terrestris
NA0162807	2009-07-07	Shimoiidacho, Izumi-ku, Yokohama, Kanagawa, Japan	KPM		matK short	C. terrestris	C. terrestris
NA0117097	1999-04-13	Taimasan, Sagamihara, Kanagawa, Japan	KPM		NA	NA	NA	no flower/fruit
NA0208310	2016-06-08	Minamirinkan, Yamato, Kanagawa, Japan	KPM		matK short	C. deflexa	C. deflexa
NA0208327	2004-04-20	Shimomizo, Minami-ku, Sagamihara, Kanagawa, Japan	KPM		NA	NA	C. terrestris
NA0136933	2009-07-07	Mutsukawa, Minami-ku, Yokohama, Kanagawa, Japan	KPM		Failed	NA	C. terrestris
NA1004382	1984-06-11	Kawaraguch, Ebina, Kanagawa, Japan	KPM		Failed	NA	C. terrestris
NA0203540	2011-05-30	Yokkaichi, Mie, Japan	KPM		matK short	C. deflexa	C. deflexa
NA0116625	1999-03-09	Nago, Okinawa, Japan	KPM		Failed	NA	C. deflexa
