# Supplementary material for: First records of non-native species Callitrichedeflexa (Plantaginaceae), which was previously misidentified as C.terrestris in Japan
Source: Biodivers Data J. 2024 Jan 15;12:e115142. doi: 10.3897/BDJ.12.e115142 (PMC10837795; doi:10.3897/BDJ.12.e115142)
Supplement: Supplementary material 2 — Accession numbers of sequences used in phylogenetic analysis [file bdj-12-e115142-s002.xlsx]

## Sheet: STable2
Supplementary table 2: Sequence information for the phylogenetic analysis
#	Labels	Gene	Accession	Specimen descriptions	Note
1	Callitriche stagnalis A	matK	JN893980.1	Callitriche stagnalis NMW2320
2	Callitriche brutia var. hamulata A	matK	JN894014.1	Callitriche hamulata NMW110
3	Callitriche truncata A	matK	JN894016.1	Callitriche truncata NMW117
4	Callitriche platycarpa A	matK	JN894018.1	Callitriche platycarpa NMW115
5	Hippuris vulgaris	matK	JN895316.1	Hippuris vulgaris NMW425	outgroup
6	Callitriche brutia var. hamulata B	matK	JN896066.1	Callitriche hamulata NMW2300
7	Callitriche obtusangula B	matK	JN896068.1	Callitriche obtusangula NMW2305
8	Callitriche hermaphroditica	matK	JN896069.1	Callitriche hermaphroditica NMW2306
9	Callitriche obtusangula C	matK	JN896070.1	Callitriche obtusangula NMW2307
10	Callitriche platycarpa B	matK	JN896071.1	Callitriche platycarpa NMW2308
13	Callitriche antarctica A	matK	LC176826.1	Callitriche antarctica AK_226757
14	Callitriche antarctica B	matK	LC176827.1	Callitriche antarctica K_18901
15	Callitriche antarctica C	matK	LC176828.1	Callitriche antarctica K_39240
16	Callitriche antarctica D	matK	LC176829.1	Callitriche antarctica K_39243
17	Callitriche cophocarpa	matK	LC176830.1	Callitriche cophocarpa IBIW_V.Papchenkov 06_10_2009
18	Callitriche deflexa	matK	LC176831.1	Callitriche compressa PRE_Glem 3051	corrected to C. deflexa by Lansdown et al. (2017)
19	Callitriche fehmedianii	matK	LC176832.1	Callitriche fehmedianii GH_Gaoligong Shan Biodiversity Survey 17735
20	Callitriche brutia var. hamulata C	matK	LC176833.1	Callitriche hamulata MEL_646936
21	Callitriche heterophylla A	matK	LC176834.1	Callitriche heterophylla NEB_262914
22	Callitriche heterophylla B	matK	LC176835.1	Callitriche heterophylla NEB_303499
23	Callitriche heteropoda A	matK	LC176836.1	Callitriche heteropoda AAU_Logaard_102722
24	Callitriche heteropoda B	matK	LC176837.1	Callitriche heteropoda AAU_Terneus_318
25	Callitriche japonica	matK	LC176838.1	Callitriche japonica L_de_Wilde_22275
26	Callitriche lechleri A	matK	LC176839.1	Callitriche lechleri Maria Constanza Ranieri 6
27	Callitriche lechleri B	matK	LC176840.1	Callitriche lechleri Yu_Ito_2014
28	Callitriche lusitanica A	matK	LC176841.1	Callitriche lusitanica Yu_Ito_1530
29	Callitriche lusitanica B	matK	LC176842.1	Callitriche lusitanica Yu_Ito_1535
30	Callitriche muelleri A	matK	LC176843.1	Callitriche muelleri AK_283832
31	Callitriche muelleri B	matK	LC176844.1	Callitriche muelleri AK_288885
32	Callitriche muelleri C	matK	LC176845.1	Callitriche muelleri AK_337295
33	Callitriche muelleri D	matK	LC176846.1	Callitriche muelleri MEL_2023801
34	Callitriche obtusangula A	matK	LC176847.1	Callitriche obtusangula TNS_Yu_Ito_1539
35	Callitriche palustris A	matK	LC176848.1	Callitriche palustris IBIW_Tikhonov_60440
36	Callitriche palustris B	matK	LC176849.1	Callitriche palustris TNS_Norio_Tanaka_TD3588
37	Callitriche palustris C	matK	LC176850.1	Callitriche palustris TNS_Norio_Tanaka_TD4287
38	Callitriche petriei A	matK	LC176851.1	Callitriche petriei AK_301571
39	Callitriche petriei B	matK	LC176852.1	Callitriche petriei AK_348813
40	Callitriche sonderi A	matK	LC176853.1	Callitriche sonderi MEL_301693
41	Callitriche sonderi B	matK	LC176854.1	Callitriche sonderi MEL_270252
42	Callitriche sonderi C	matK	LC176855.1	Callitriche sonderi CBG_9214791_1
43	Callitriche stagnalis B	matK	LC176856.1	Callitriche stagnalis TNS_Norio_Tanaka_TD4048
44	Callitriche stagnalis C	matK	LC176857.1	Callitriche stagnalis CANB_673201_1
45	Callitriche truncata B	matK	LC176858.1	Callitriche truncata TNS_Yu_Ito_1505
46	Callitriche truncata C	matK	LC176859.1	Callitriche truncata TNS_Yu_Ito_1513
47	Callitriche turfosa A	matK	LC176860.1	Callitriche terrestris subsp. turfosa AAU_Tereneus_Sanchez 236
48	Callitriche turfosa B	matK	LC176861.1	Callitriche terrestris subsp turfosa AAU_Tereneus_Sanchez_249
49	Callitriche umbonata	matK	LC176862.1	Callitriche umbonata MEL_2376437
50	Callitriche palustris D	matK	LC176863.1	Callitriche palustris TNS_Yu_Ito_1684
51	Callitriche x vigens	matK	LC176864.1	Callitriche x vigens OLD_Albach
52	Callitriche sp. Albach 491	matK	LC176865.1	Callitriche sp. Albach 491
53	Callitriche stagnalis A	rbcL	JN890718.1	Callitriche stagnalis NMW2320
54	Callitriche brutia var. hamulata A	rbcL	JN890759.1	Callitriche hamulata NMW110
55	Callitriche truncata A	rbcL	JN890762.1	Callitriche truncata NMW117
56	Callitriche platycarpa A	rbcL	JN890764.1	Callitriche platycarpa NMW115
57	Hippuris vulgaris	rbcL	L36443.1	Hippuris vulgaris NMW425	outgroup
58	Callitriche brutia var. hamulata B	rbcL	JN893575.1	Callitriche hamulata NMW2300
59	Callitriche obtusangula B	rbcL	JN893577.1	Callitriche obtusangula NMW2305
60	Callitriche hermaphroditica	rbcL	JN893578.1	Callitriche hermaphroditica NMW2306
61	Callitriche obtusangula C	rbcL	JN893579.1	Callitriche obtusangula NMW2307
62	Callitriche platycarpa B	rbcL	JN893580.1	Callitriche platycarpa NMW2308
65	Callitriche antarctica A	rbcL	LC177669.1	Callitriche antarctica AK_226757
66	Callitriche antarctica B	rbcL	LC177670.1	Callitriche antarctica K_18901
67	Callitriche antarctica C	rbcL	LC177671.1	Callitriche antarctica K_39240
68	Callitriche antarctica D	rbcL	LC177672.1	Callitriche antarctica K_39243
69	Callitriche cophocarpa	rbcL	LC177673.1	Callitriche cophocarpa IBIW_V.Papchenkov 06_10_2009
70	Callitriche deflexa	rbcL	LC177674.1	Callitriche compressa PRE_Glem 3051	corrected to C. deflexa by Lansdown et al. (2017)
71	Callitriche fehmedianii	rbcL	LC177675.1	Callitriche fehmedianii GH_Gaoligong Shan Biodiversity Survey 17735
72	Callitriche brutia var. hamulata C	rbcL	LC177676.1	Callitriche hamulata MEL_646936
73	Callitriche heterophylla A	rbcL	LC177677.1	Callitriche heterophylla NEB_262914
74	Callitriche heterophylla B	rbcL	LC177678.1	Callitriche heterophylla NEB_303499
75	Callitriche heteropoda A	rbcL	LC177679.1	Callitriche heteropoda AAU_Logaard_102722
76	Callitriche heteropoda B	rbcL	LC177680.1	Callitriche heteropoda AAU_Terneus_318
77	Callitriche japonica	rbcL	LC177681.1	Callitriche japonica L_de_Wilde_22275
78	Callitriche lechleri A	rbcL	LC177682.1	Callitriche lechleri Maria Constanza Ranieri 6
79	Callitriche lechleri B	rbcL	LC177683.1	Callitriche lechleri Yu_Ito_2014
80	Callitriche lusitanica A	rbcL	LC177684.1	Callitriche lusitanica Yu_Ito_1530
81	Callitriche lusitanica B	rbcL	LC177685.1	Callitriche lusitanica Yu_Ito_1535
82	Callitriche muelleri A	rbcL	LC177686.1	Callitriche muelleri AK_283832
83	Callitriche muelleri B	rbcL	LC177687.1	Callitriche muelleri AK_288885
84	Callitriche muelleri C	rbcL	LC177688.1	Callitriche muelleri AK_337295
85	Callitriche muelleri D	rbcL	LC177689.1	Callitriche muelleri MEL_2023801
86	Callitriche obtusangula A	rbcL	LC177690.1	Callitriche obtusangula TNS_Yu_Ito_1539
87	Callitriche palustris A	rbcL	LC177691.1	Callitriche palustris IBIW_Tikhonov_60440
88	Callitriche palustris B	rbcL	LC177692.1	Callitriche palustris TNS_Norio_Tanaka_TD3588
89	Callitriche palustris C	rbcL	LC177693.1	Callitriche palustris TNS_Norio_Tanaka_TD4287
90	Callitriche petriei A	rbcL	LC177694.1	Callitriche petriei AK_301571
91	Callitriche petriei B	rbcL	LC177695.1	Callitriche petriei AK_348813
92	Callitriche sonderi A	rbcL	LC177696.1	Callitriche sonderi MEL_301693
93	Callitriche sonderi B	rbcL	LC177697.1	Callitriche sonderi MEL_270252
94	Callitriche sonderi C	rbcL	LC177698.1	Callitriche sonderi CBG_9214791_1
95	Callitriche stagnalis B	rbcL	LC177699.1	Callitriche stagnalis TNS_Norio_Tanaka_TD4048
96	Callitriche stagnalis C	rbcL	LC177700.1	Callitriche stagnalis CANB_673201_1
97	Callitriche truncata B	rbcL	LC177701.1	Callitriche truncata TNS_Yu_Ito_1505
98	Callitriche truncata C	rbcL	LC177702.1	Callitriche truncata TNS_Yu_Ito_1513
99	Callitriche turfosa A	rbcL	LC177703.1	Callitriche terrestris subsp. turfosa AAU_Tereneus_Sanchez 236
100	Callitriche turfosa B	rbcL	LC177704.1	Callitriche terrestris subsp turfosa AAU_Tereneus_Sanchez_249
101	Callitriche umbonata	rbcL	LC177705.1	Callitriche umbonata MEL_2376437
102	Callitriche palustris D	rbcL	LC177706.1	Callitriche palustris TNS_Yu_Ito_1684
103	Callitriche x vigens	rbcL	LC177707.1	Callitriche x vigens OLD_Albach
104	Callitriche sp. Albach 491	rbcL	LC177708.1	Callitriche sp. Albach 491
105	Callitriche terrestris KKmz1	matK	LC765352.1	Callitriche terrestris TI_00256644	Determined in this study
106	Callitriche terrestris KKmz1	rbcL	LC765367.1	Callitriche terrestris TI_00256644	Determined in this study
107	Callitriche deflexa HN2	matK	LC765347 .1	Callitcihe deflexa TI_00256641	Determined in this study
108	Callitriche deflexa HN2	rbcL	LC765362.1	Callitcihe deflexa TI_00256641	Determined in this study
